# Supplementary material for: False-negative errors in next-generation sequencing contribute substantially to inconsistency of mutation databases
Source: PLoS One. 2019 Sep 12;14(9):e0222535. doi: 10.1371/journal.pone.0222535 (PMC6742382; doi:10.1371/journal.pone.0222535)
Supplement: S1 Table — (XLSX) [file pone.0222535.s001.xlsx]

## Sheet: Sheet1
S1 Table. List of cells analyzed in targeted NGS
Name	Second tarted NGS*
786-O
A498
A549	○
ACHN
BT549
CALU6	○
COLO-205
DU145
HCT116	○
HCT15
Hs-578-T
HT29	○
IGROV-1	○
K562
KM-12	○
LOXIMVI
MCF7
MDA-MB-231
MDA-MB-468
NCI-H226
NCI-H23
NCI-H460	○
NCI-H522
OVCAR-3
OVCAR-4
OVCAR-8	○
PC-3
RPMI-8226
SF-295
SK-MEL-5
SK-OV-3	○
SW620
T47D
UACC257
UACC62
*The marked cells (○) were analyed two times for targeted NGS.
