# Supplementary material for: False-negative errors in next-generation sequencing contribute substantially to inconsistency of mutation databases
Source: PLoS One. 2019 Sep 12;14(9):e0222535. doi: 10.1371/journal.pone.0222535 (PMC6742382; doi:10.1371/journal.pone.0222535)
Supplement: S4 Table — (XLSX) [file pone.0222535.s004.xlsx]

## Sheet: Sheet1
S4 Table. List of calls which are found frequently in targeted NGS and are considered as SNPs
Chromosome	Position	# of cells in Targeted NGS*	# of cells in CCLE**	# of cells in GDSC***	Hugo_Symbol	Chromosome	Start_position	End_position	Strand	Variant_Classification	Variant_Type	Reference_Allele	Tumor_Seq_Allele1	Tumor_Seq_Allele2	dbSNP_RS	cDNA_Change	Codon_Change	Protein_Change
1	120572547	26			NOTCH2	1	120572547	120572547	+	Missense_Mutation	SNP	T	T	C	rs61788900	c.137A>G	c.(136-138)aAt>aGt	p.N46S
1	120572572	29			NOTCH2	1	120572572	120572572	+	Missense_Mutation	SNP	C	C	T	rs61788901	c.112G>A	c.(112-114)Gaa>Aaa	p.E38K
1	120611960	12			NOTCH2	1	120611960	120611960	+	Missense_Mutation	SNP	C	C	T	rs2603926	c.61G>A	c.(61-63)Gcc>Acc	p.A21T
1	120611964	29			NOTCH2	1	120611964	120611964	+	Missense_Mutation	SNP	G	G	C	rs11810554	c.57C>G	c.(55-57)tgC>tgG	p.C19W
1	120612002	16			NOTCH2	1	120612002	120612002	+	Frame_Shift_Del	DEL	CGG	CGG	C	rs372504208	c.19delCCG	c.(19-21)ccgfs	p.P7fs
2	61726050	7			XPO1	2	61726050	61726050	+	Splice_Site	DEL	TA	TA	T	rs372688892		c.e8-2
5	56177848	33	26	1	MAP3K1	5	56177848	56177848	+	Frame_Shift_Del	DEL	TCAA	TCAA	T	rs570353965|rs10552703|rs398064829|rs5868032|rs532800605	c.2821delTCAA	c.(2821-2823)tcafs	p.S941fs
5	180030313	7			FLT4	5	180030313	180030313	+	Missense_Mutation	SNP	C	C	A	rs307821	c.3971G>T	c.(3970-3972)cGg>cTg	p.R1324L
6	32191658	29	4		NOTCH4	6	32191658	32191658	+	Frame_Shift_Del	DEL	TAGC	TAGC	T	rs534749933|rs548737956|rs546167192|rs35795312|rs150280230|rs543450919|rs550565259|rs148340623	c.48delGCTA	c.(46-48)ctgfs	p.L16fs
6	161413044	4			MAP3K4	6	161413044	161413044	+	Frame_Shift_Ins	INS	A	A	ACCG	rs569609736	c.81_81insACCG	c.(82-84)ccAgfs	p.-28fs
6	161519350	34	4		MAP3K4	6	161519350	161519350	+	Frame_Shift_Del	DEL	CCTG	CCTG	C	rs3050254|rs113801384|rs573460061|rs5881391	c.3565delCCTG	c.(3565-3567)cctfs	p.P1189fs
7	128829039	5			SMO	7	128829039	128829039	+	Frame_Shift_Ins	INS	G	G	GGCT	rs570242755	c.47_47insGGCT	c.(46-48)gGggfs	p.-23fs
X	66765158	6			AR	X	66765158	66765158	+	Frame_Shift_Del	DEL	TGCAGCAGCA	TGCAGCAGCA	T	rs78686797|rs3032358|rs4045402	c.170delTGCAGCAGCA	c.(169-171)ctgfs	p.L57fs
* Number of cells with the specific mutation in targeted NGS
** Number of cells with the specific mutation in CCLE
*** Number of cells with the specific mutation in GDSC
