# Supplementary material for: False-negative errors in next-generation sequencing contribute substantially to inconsistency of mutation databases
Source: PLoS One. 2019 Sep 12;14(9):e0222535. doi: 10.1371/journal.pone.0222535 (PMC6742382; doi:10.1371/journal.pone.0222535)
Supplement: S5 Table — (XLSX) [file pone.0222535.s005.xlsx]

## Sheet: Sheet1
S5 Table. Primers for the confirmation of P-FN calls
Gene Name	Cell line	chromosome	Position of mutation	Forward primer	Reverse primer
ABL1	SK-OV-3	9	133755543	GTTTCATCTGTCCAGGTTGG	CAGGAAGTGAACCGAATGAC
ABL1	HT29	9	133760106	CAGGCTGGTGAAAAAGAATG	TTTCCAGCTTCTTCCTTGTG
ALK	SW620	2	29416133	AGGGATCCCAAGGAAGAGAA	TCCCTTGTGGGAATGTCAAT
ALK	A498	2	29448419	AATCATGATGCCGGAGAAAG	CTTGGGACCAACTCAAAGGA
ALK	KM-12	2	30143246	AGCTCCAGCACCAACTGCTT	GTCTGGCAGTTGACTTCGTG
AR	KM-12	X	66765149	ACCGAGGAGCTTTCCAGAAT	AGGTTGCTGTTCCTCATCCA
AR	UACC62	X	66765227	ACCGAGGAGCTTTCCAGAAT	AGGTTGCTGTTCCTCATCCA
AR	UACC62	X	66765234	ACCGAGGAGCTTTCCAGAAT	AGGTTGCTGTTCCTCATCCA
AR	786-O	X	66905875	TTGGTGCCATACTCTGTCCA	AACATTTCCGAAGACGACAA
BRD4	DU145	19	15353819	GAGGACCACTTACCGGTTGA	GTTTTCCACCCACATCCAAC
BRD4	IGROV-1	19	15354250	TTCATCCTCCAGCAGCACTT	CTCGGTGTTGTGTTCTTCCA
ETV6	NCI-H522	12	12022496	CCACCATTGAACTGTTGCAC	GACGCTGGGCAGTGATTATT
ETV6	HCT15	12	12022555	CCACCATTGAACTGTTGCAC	GACGCTGGGCAGTGATTATT
NOTCH4	HCT15	6	32163225	TTCCAGCCTGCCTTTTAATG	TTCTGCCTCCAACATTCC
NOTCH4	SW620	6	32165284	AGCAGCATGAAGGGGTGT	ATGTCAGCAGTTTGCTGTGG
NOTCH4	A549	6	32180684	TCAGCACGCCTGACTTCAAT	CCTCCCGACAATATCACACA
PTCH1	IGROV-1	9	98209617	GCCAGAATGCCCTTCAGTAG	ACCCTTCTAACCCACCCTCA
PTCH1	MDA-MB-468	9	98209693	TATTGCTAGGGCCAGAATGC	AAACCCAAGGAGGGAAGTGT
PTCH1	HCT15	9	98211547	TGACACTGTCGTCTGGGAAC	GCCAGCAGGTAAATGGACAA
PTCH1	HCT15	9	98244480	CTGGGGTGTTCCTGAGAAAT	TGCTCGTTTTGACAGATGCT
PTCH1	MDA-MB-468	9	98278972	TCCGTCTTCTCCCAGTCTTC	GGGCCATGGAACTGCTTAAT
RUNX1	HCT15	21	36164547	ATGTTGGTGGGGGAGTTG	GGCTCCTACCAGTTCTCCAT
RUNX1	SK-OV-3	21	36164547	ATGTTGGTGGGGGAGTTG	GGCTCCTACCAGTTCTCCAT
RUNX1	KM-12	21	36164820	GCGCCGTAGTACAGGTGGTA	TACTCACTTCCGCTCCGTTC
STK11	KM-12	19	1221948	CTTAGGAGCGTCCAGGTATCA	TCAACCAGCTGCCCACAT
